# Supplementary material for: Common variants in MMP20 at 11q22.2 predispose to 11q deletion and neuroblastoma risk
Source: Nat Commun. 2017 Sep 18;8:569. doi: 10.1038/s41467-017-00408-8 (PMC5603517; doi:10.1038/s41467-017-00408-8)
Supplement: Supplementary file 3 — Supplementary Data 2 [file 41467_2017_408_MOESM3_ESM.xlsx]

## Sheet: Sheet1
Supplementary Data 2. Rare variants detected in the MMP20 coding region from sequencing data of TARGET database.
Sample	Pos	ID	aa_change	af_1kg_afr	af_1kg_amr	af_1kg_eas	af_1kg_eur	af_1kg_sas	af_1kg_all	clinvar_disease_name	clinvar_sig	Ethnicity	Exon	Impact	Impact_severity	Platform	Ref	Alt	Zygosity
TARGET-30-PARACM-10A-01D	102465461	None	p.Leu327Phe/c.981G>T	-1	-1	-1	-1	-1	-1	None	None	AFR	7	missense_variant	MED	wgs	C	A	Het
TARGET-30-PARVLK-14A-01D	102464297	None	p.Gln374Lys/c.1120C>A	-1	-1	-1	-1	-1	-1	None	None	EUR	8	missense_variant	MED	wxs	G	T	Het
TARGET-30-PASAAN-10A-01D	102464305	None	p.Arg371Ile/c.1112G>T	-1	-1	-1	-1	-1	-1	None	None	EUR	8	missense_variant	MED	wxs	C	A	Het
TARGET-30-PASWFB-10A-01D	102465353	None	p.Lys363Asn/c.1089A>C	-1	-1	-1	-1	-1	-1	None	None	AFR	7	missense_variant	MED	wxs	T	G	Het
TARGET-30-PALZRG-10A-01W	102465373	None	p.Gly357Cys/c.1069G>T	-1	-1	-1	-1	-1	-1	None	None	EUR	7	missense_variant	MED	wxs	C	A	Het
TARGET-30-PARVLK-14A-01D	102477289	None	p.Lys310Asn/c.930G>T	-1	-1	-1	-1	-1	-1	None	None	EUR	6	missense_variant	MED	wxs	C	A	Het
TARGET-30-PARJEN-14A-01D	102480728	None	p.Arg186Leu/c.557G>T	-1	-1	-1	-1	-1	-1	None	None	EUR	4	missense_variant	MED	wxs	C	A	Het
TARGET-30-PASYLD-10A-01D	102479669	rs11225343,rs386517613	c.810C>T	0.09	0.0058	0	0	0	0.0246	None	None	AFR	5	splice_region_variant	MED	wgs/wxs	G	A	Het
TARGET-30-PASXHE-10A-01D	102479669	rs11225343,rs386517613	c.810C>T	0.09	0.0058	0	0	0	0.0246	None	None	AFR	5	splice_region_variant	MED	wgs/wxs	G	A	Het
TARGET-30-PATBMM-10A-01D	102479669	rs11225343,rs386517613	c.810C>T	0.09	0.0058	0	0	0	0.0246	None	None	EUR	5	splice_region_variant	MED	wgs/wxs	G	A	Het
TARGET-30-PARDUJ-10A-01D	102479669	rs11225343,rs386517613	c.810C>T	0.09	0.0058	0	0	0	0.0246	None	None	AFR	5	splice_region_variant	MED	wgs	G	A	Het
TARGET-30-PAPUJU-10A-01D	102479669	rs11225343,rs386517613	c.810C>T	0.09	0.0058	0	0	0	0.0246	None	None	AFR	5	splice_region_variant	MED	wxs	G	A	Het
TARGET-30-PALTYB-10A-01W	102479669	rs11225343,rs386517613	c.810C>T	0.09	0.0058	0	0	0	0.0246	None	None	AFR	5	splice_region_variant	MED	wxs	G	A	Het
TARGET-30-PARGDJ-10A-01D	102447830	rs12278482	c.*227A>C	0.0575	0.0058	0	0	0	0.015974	None	None	AFR	10	3_prime_UTR_variant	LOW	wgs	T	G	Het
TARGET-30-PAPTFZ-10A-01D	102447830	rs12278482	c.*227A>C	0.0575	0.0058	0	0	0	0.015974	None	None	AFR	10	3_prime_UTR_variant	LOW	wgs	T	G	Het
TARGET-30-PAIXIF-10A-01W	102465490	rs140213840	c.954A>T	0.0015	0.0072	0	0.002	0	0.0017971	Amelogenesis_imperfecta\x2c_hypomaturation_type\x2c_IIA2	pathogenic	ASI/HIS	7	splice_acceptor_variant	HIGH	wxs	T	A	Het
TARGET-30-PAPTFZ-10A-01D	102464281	rs149589493	p.Pro379Leu/c.1136C>T	0.0045	0	0	0	0	0.0011981	None	None	AFR	8	missense_variant	MED	wgs/wxs	G	A	Het
TARGET-30-PARURB-10A-01D	102464281	rs149589493	p.Pro379Leu/c.1136C>T	0.0045	0	0	0	0	0.0011981	None	None	AFR	8	missense_variant	MED	wxs	G	A	Het
TARGET-30-PARHYL-10A-01D	102482594	rs17099014	p.Asp139Asn/c.415G>A	0.0272	0.0014	0	0.001	0	0.0075879	None	None	AFR	3	missense_variant	MED	wgs	C	T	Het
TARGET-30-PAREAG-10A-01D	102482594	rs17099014	p.Asp139Asn/c.415G>A	0.0272	0.0014	0	0.001	0	0.0075879	None	None	AFR	3	missense_variant	MED	wxs	C	T	Het
TARGET-30-PAKVUY-10A-01D	102487664	rs199926748	p.Gly85Arg/c.253G>A	0	0	0.002	0	0	0.00039936	None	None	ASI/HIS	2	missense_variant	MED	wxs	C	T	Het
TARGET-30-PATFCY-10A-01D	102495959	rs61730847	p.Pro31Leu/c.92C>T	0	0.0043	0	0.0109	0	0.0027955	None	None	EUR	1	missense_variant	MED	wgs/wxs	G	A	Het
TARGET-30-PAPEFE-10A-01W	102495959	rs61730847	p.Pro31Leu/c.92C>T	0	0.0043	0	0.0109	0	0.0027955	None	None	EUR	1	missense_variant	MED	wxs	G	A	Het
TARGET-30-PAITCI-10A-01W	102495959	rs61730847	p.Pro31Leu/c.92C>T	0	0.0043	0	0.0109	0	0.0027955	None	None	EUR	1	missense_variant	MED	wxs	G	A	Het
TARGET-30-PASVRU-10A-01D	102487643	rs61730848	p.Met92Val/c.274A>G	0.0083	0.0014	0	0	0	0.0023962	None	None	HIS	2	missense_variant	MED	wgs/wxs	T	C	Het
TARGET-30-PAPZFW-10A-01D	102487643	rs61730848	p.Met92Val/c.274A>G	0.0083	0.0014	0	0	0	0.0023962	None	None	AFR	2	missense_variant	MED	wxs	T	C	Het
TARGET-30-PARGUX-10A-01D	102482620	rs61730849	p.Thr130Ile/c.389C>T	0	0	0	0.002	0	0.00039936	None	None	AFR	3	missense_variant	MED	wgs	G	A	Het
TARGET-30-PAMYEF-13A-01D	102482620	rs61730849	p.Thr130Ile/c.389C>T	0	0	0	0.002	0	0.00039936	None	None	EUR	3	missense_variant	MED	wgs/wxs	G	A	Het
TARGET-30-PARRLH-10A-01D	102449808	rs61753770	p.Gly438Ala/c.1313G>C	0	0.0086	0	0.008	0	0.0027955	None	None	EUR	9	missense_variant	MED	wxs	C	G	Het
TARGET-30-PARDVT-14A-01D	102449808	rs61753770	p.Gly438Ala/c.1313G>C	0	0.0086	0	0.008	0	0.0027955	None	None	EUR	9	missense_variant	MED	wxs	C	G	Het
